# Supplementary material for: Non-Targeted Metabolomics Reveals the Effects of Different Rolling Methods on Black Tea Quality
Source: Foods. 2024 Jan 19;13(2):325. doi: 10.3390/foods13020325 (PMC10815122; doi:10.3390/foods13020325)
Supplement: Supplementary file 1 [file foods-13-00325-s001.zip]

Archive with 1 entries (1 files):
- foods-2801846-supplementary.pdf
